# Supplementary material for: Green Composite Sensor for Monitoring Hydroxychloroquine in Different Water Matrix
Source: Materials (Basel). 2021 Aug 31;14(17):4990. doi: 10.3390/ma14174990 (PMC8434169; doi:10.3390/ma14174990)
Supplement: Supplementary file 1 [file materials-14-04990-s001.zip]

Archive with 1 entries (1 files):
- materials-1328370-supplementary.pdf
